# Supplementary material for: Comparative Mapping of N6-Methyladenine, C5-Methylcytosine, and C5-Hydroxymethylcytosine in a Single Species Reveals Constitutive, Somatic- and Germline-Specific, and Age-Related Genomic Context Distributions and Biological Functions
Source: Epigenomes. 2025 Sep 18;9(3):35. doi: 10.3390/epigenomes9030035 (PMC12452632; doi:10.3390/epigenomes9030035)
Supplement: Supplementary file 1 [file epigenomes-09-00035-s001.zip]

Archive with 1 entries (1 files):
- epigenomes-3864811-supplementary.pdf
